# Supplementary material for: MIF rs755622 and IL6 rs1800795 Are Implied in Genetic Susceptibility to End-Stage Renal Disease (ESRD)
Source: Genes (Basel). 2022 Jan 25;13(2):226. doi: 10.3390/genes13020226 (PMC8872268; doi:10.3390/genes13020226)
Supplement: Supplementary file 1 [file genes-13-00226-s001.zip]

Archive with 1 entries (1 files):
- genes-1555606-SI.pdf
